# Supplementary material for: Characterization of the olive endophytic community in genotypes displaying a contrasting response to Xylella fastidiosa
Source: BMC Plant Biol. 2024 Apr 25;24:337. doi: 10.1186/s12870-024-04980-2 (PMC11044560; doi:10.1186/s12870-024-04980-2)
Supplement: Supplementary file 2 — Supplementary Material 2 [file 12870_2024_4980_MOESM2_ESM.xlsx]

## Sheet: Table S1_bacteria
Supplementary Table S.1 Taxonomy table related to “control genotypes” (CTLs) and “selected genotypes” (SeGs) microbiome. The table indicates the relative percentages of the 30 most abundant bacterial OTUs at taxonomic level “genus” (or closely related reliable taxonomic rank), according to their best identification.
	Halospirulina	Pseudomonas	Enterobacteriaceae	Burkholderia	Xylella	Sphingomonas	Enterobacter	Hymenobacter	Burkholderiaceae	Methylobacterium	Dechloromonas	Mollicutes	Kineococcus	Planktothricoides	Pseudomonadaceae	Kineosporiaceae	Klebsiella	Staphylococcus	Curvibacter	Corynebacterium	Sphingomonadaceae	Massilia	Acetobacteraceae	Pantoea	Janthinobacterium	Streptococcus	Hymenobacteraceae	Bacillus	Arsenophonus	Serratia	Others
SX25	0	16.48	6.78	0.0028	0.00991	0.00708	1.5	0	0.00991	0	6.29495	0.00566	0	0	0.16	0	0.23	0.14	0	0.322	0.004	1.77	0.00143	0.113	0	0	0	0.475	0.0114	0.0316	65.6583
SX27	0.00447	25.8736	12.338	0	0.00894	0.16981	1.59085	0	0.00447	0	0	0	0	0	0.16981	0	0.38877	0	0	0.00894	0	0	0	0.11172	0	0.00447	0	0.01787	0.03128	0.04916	59.2323
SX29	7.24521	18.7921	2.46127	10.0529	0.00277	0.01386	0.92297	0	0.56265	0	0	0.00277	0.06652	1.12531	0.1469	0.19956	0.1275	0.28826	0.00277	0	0.00277	0.00277	0	0.06098	0	0	0	0.01109	0	0.02772	57.8841
SX30	5.94351	13.0769	11.2286	0	0	0.01444	1.60573	0	0	0.88084	0	0.00289	0	0.00578	0.16173	0	0.46208	0.10397	0	0	0	0	0	0.10108	0	0	0	0.20505	0.00866	0.02599	66.1728
SX31	1.38012	8.16972	5.29953	0.00419	0.12984	11.0252	0.78954	9.59801	0.0356	4.47544	0	0.5644	1.6796	0.00105	0.11728	0.02199	0.19058	0	0	0	0.84713	0.00209	0.37801	0.08901	0	0	0.73404	0.00314	0.00209	0.00838	54.4571
SX32	3.26049	26.3827	6.01293	0	2.20253	0.59321	1.25859	0	0	0.00144	0.00144	0.02021	0	0.00144	0.52826	0	0.28001	0	0	0	0.01876	0	0.00144	0.0967	0	0	0	0.01876	0.00577	0.01299	59.3384
SX61	13.1684	0.27293	0.00077	2.47409	0.00231	2.14797	0.00077	0.10331	0.17116	0.06399	0.00077	1.1773	0.67615	0.00463	0.01079	0.02159	0	0.00385	0	0	0.08404	0.19506	0	0	0	0	0.00231	0	0	0	79.4185
SX63	23.4787	11.5033	0.00688	4.44867	0.02979	1.02221	0.00458	0	0.05959	0	0	0	0	0.00917	0.22461	0	0.00229	0	0	0	0.00452	0	0	0	0	0	0	0.009	0	0.2	58.999
SX65	15.952	0.01063	0.00082	0	0.00082	0.00164	0.00245	0.00327	0.00082	0	0	0.01472	0.14065	0.00736	0.00491	0.00409	0	0.10631	0	0	0.00491	0	0	0	0	0	0	0	0	0	83.7446
SX67	13.2373	0.01236	0.01391	0.00155	0.04096	1.7642	0.02705	0.02473	0.00232	1.17691	0	0.20864	0.02705	0.0085	0.00695	0.08423	0.00773	0.04559	0	0	0.11128	0	0.93735	0.00309	0	0.00077	0.00155	0.00464	0	0	82.2513
SX69	11.7235	0.10475	0.00166	0	0.00083	0.00333	0.00083	0	0.00083	0.00914	0	0.19038	0	0.00748	0.00333	0.00083	0.00166	0	0	0	0.00166	0.00083	0.00083	0	0	0	0	0	0	0	87.9481
SX71	22.1751	0.00783	0	3.39348	0.00783	0.00196	0	0	0.20169	0	0	0.00098	0	0.00783	0.0049	0	0	0	0	0	0.00196	0.00294	0	0	0	0	0	0	0	0.00098	74.1935
SX73	11.2925	0.01801	0.001	0.002	7.80886	0.002	0.003	0	0.001	0	0	0.003	0	0.001	0.01001	0	0	0.02002	0	0	0.002	0	0.001	0	0	0	0	0.002	0	0.004	80.8907
SX75	12.6498	0.01919	0.00288	0.00096	0.00096	0.00288	0	0	0.00192	0	0	0.05757	0	0.0048	0.01151	0	0.00192	0	0	0	0.00959	0	0	0	0	0	0.00192	0	0	0.00096	87.2331
SX77	11.0592	0.01081	0.0036	0	0	0	0	0	0.0024	0	0.0012	0.75914	0	0.0024	0.01081	0	0	0	0	0	0.0048	0	0	0.0012	0	0	0	0	0	0.0012	88.1432
SX79	13.9931	0.00147	0.00147	0	0.01174	0.00147	0	0	0.00147	0	0	0.28905	0.00147	0.01614	0.00587	0.00147	0	0.18781	0	0	0.00734	0	0	0	0	0	0	0	0	0	85.4816
SX81	9.89968	0.00697	0.00697	11.2948	0	0.7437	0.03309	0.00523	0.15501	0	0	0.13933	0.23687	0.00174	0.00697	0.42845	0.00348	0	0	0	0.0209	0.00348	0	0	0	0	0	0	0	0.00348	77.0099
SX83	16.9243	0.02927	0	0.00195	0.0039	0.00585	0	0.00195	0.00195	0	0	0	0.0039	0.01366	0.0039	0	0	0.01171	0	0	0.01366	0	0	0	0	0	0	0.00195	0	0.00195	82.9801
SX85	9.73118	3.86738	0.00358	11.7348	0.01433	0.08602	0.00717	0.15412	7.63441	0	0	0	0.1828	1.18638	0.13978	0.00358	0	0	0	0	0.00717	0	0	0	0	0	0.00717	0.00358	0	0.08244	65.1577
SX87	0.06466	13.7058	0.01201	1.21004	0.00647	0.76389	0.01201	0	0.02863	0.1053	0	0.50434	0.84056	0.02586	0.14687	0.78791	0.00092	0.03048	0	0	0.04434	0.04988	0	0.15149	0	0	0	0.00739	0	0.00369	81.4993
SX89	27.8124	0.10003	0	0	0.00109	0	0.00109	0	0	0	0	0.17831	0.2642	0.00761	0.00544	0.02827	0	0.23702	0	0	0.00217	0	0	0	0	0	0	0	0	0	71.3635
SX25 CTRL	0	33.5633	5.61099	0	0.0228	0.01711	1.20887	0	0.0057	0	0	0	0	0	0.268	0	0.31362	0.07413	0.0057	1.89314	0	0	0	0.11975	0	0.0057	0	0.01711	0.0057	0.03421	56.8456
SX27 CTRL	10.6467	22.2582	7.11412	0	2.34341	0.01413	1.10999	0	0.00188	0	0	0	0.00094	0	0.43062	0	0.23557	0	0.00188	0	0.00471	0.00094	0.00188	0.07067	0	0	0	0.00754	0.00377	0.01225	55.7549
SX29 CTRL	0	30.1095	5.66231	0	0.02119	0.03886	1.04557	0.01413	0	0	0	0	0	0	0.68174	0	0.25433	0	0	0	0.00706	0.00353	0.00353	0.46627	0	0	0	0.01766	0.01413	0.08124	61.586
SX30 CTRL	5.08553	17.4675	7.43796	0.01952	1.7936	0.98831	1.19085	0.07077	0.3758	0	0.01708	0.00488	0.66864	0	0.42705	1.86193	0.31236	0.00244	0	0	0.88338	0.00488	0.02196	0.09029	0.00244	0.01952	0.01708	0.00732	0.00732	0.02684	61.207
SX31 CTRL	6.05638	21.7575	5.63265	0.00382	4.69928	0.92191	0.89328	0.00573	0	0.00191	0	0.34739	0	0	0.15842	0	0.22523	0	2.40499	0.03436	0.01145	0	0	0.06871	0	0	0	0.0229	0.01145	0.01527	56.7483
SX32 CTRL	0.78648	11.9524	4.01173	7.79234	1.32805	7.0921	0.99345	0.88996	0.29665	0.01035	0	0	0.0207	0	0.11383	0.03449	0.27596	0.00345	0	0	0.09314	0	0.10693	0.03449	0	0.03449	0.17937	0.01035	0.0069	0.00345	63.9427
SX61 CTRL	27.2361	0.00579	0.00097	0	1.92157	0.00097	0.00193	0	0	0	0	0.00193	0	0.01159	0.00386	0.00097	0	0.00386	0	0.00097	0	0	0	0	0	0.00193	0	0	0	0	70.8336
SX63 CTRL	27.9059	0.02049	0	0.00158	2.36319	0	0.00158	0	0	0	0	0.06937	0	0.03468	0.00473	0	0	0	0	0	0.00158	0	0	0	0	0	0	0	0	0	69.6221
SX65 CTRL	26.5699	0.01606	0.00321	0.00482	0.00321	2.03939	0	0	0.00482	1.97917	0	0.12365	0.09153	0.01285	0.00321	0.13649	0	0.0008	0	0	0.0562	0.0008	0.44722	0	1.27261	0	0	0.03453	0	0	67.2003
SX67 CTRL	22.6759	5.65866	0.00121	0.00121	0.06307	0.00364	0.00485	0	0	0	0	0.00121	0	0.00728	0.09098	0	0	0.75085	0	0	0.00485	0	0.00121	0	0	0.00243	0	0.00121	0	0	70.7327
SX69 CTRL	5.21854	0.01289	0	0	0.00644	0.00322	0	0	0.00322	0.00322	0	0.01934	0	0.64144	0.01289	0	0	0	0	0	0.00322	0	0	0	0	0	0	0	0	0	94.0788
SX71 CTRL	33.0086	0.01264	0.28812	0	0.00126	0.00126	0.64953	0	0	0	0	0.00126	0	0.01516	0.00379	0	0.06192	0.18829	0	0	0.00126	0	0	0.04549	0	0	0	0	0.01011	0.00885	65.7025
SX73 CTRL	11.7474	0.00749	0.00214	0	0.14977	0.00642	0.00107	0.26852	0.00107	0	0	0	0	0.00535	0.00749	0	0	0	0	0	0.00214	0.00642	0	0	0	0	0.01605	0	0	0	87.7787
SX75 CTRL	10.7755	0.0055	0.00275	0	0	0.00825	0	0	0	0	0	0.00275	0	1.52403	0.01375	0	0	0.35487	0	0	0.00275	0	0	0	0	0	0	0	0	0	87.3099
SX77 CTRL	3.98351	0.00679	0.0017	0	0.99757	0.01697	0	0	0.01866	0	0	0.82962	0.11537	0.00679	0.00848	0	0	0.10179	0	0.0475	0.0017	0	0	0	0.0017	0	0	0	0	0	93.8771
SX79 CTRL	9.30308	0.01244	0.0112	0	3.38882	0.00373	0.00373	0	0	0	0	0.00124	0	0	0.00871	0	0	0.0112	0	0	0.00622	0	0.00249	0	0	1.17812	0	0	0	0	86.1188
SX81 CTRL	9.84621	0.00722	0	0.0009	0.0009	0.00361	0	0	0.0009	0.0009	0.0009	0.0018	0.0018	0.00541	0.01444	0	0	0.00812	0	0	0.00451	0	0.0009	0	0	0	0	0	0	0	90.1015
SX83 CTRL	19.5397	9.68414	0.0336	9.89919	0.709	0	0.06048	0	1.07527	0	0	0.01008	0	0.01008	0.08737	0	0.00336	0.05376	0	0	0.00336	0.00336	0.00336	0	0	0	0	0	0	0.11761	58.7131
SX85 CTRL	15.4354	3.95487	0.01148	0.00104	0.0094	0.00939	0.04906	0	0.00209	0	0.00104	0.00104	0	0.00104	0.12317	0	0.00104	0.05323	0	0	0.00418	0	0	0	0	0	0.00104	0.00104	0	0	80.3426
SX87 CTRL	27.3049	1.89665	0.00512	0.00256	13.89	0.00384	0.0064	0.00128	0	0	0	0.00128	0	0.02305	0.04226	0	0	0.23564	0	0	0.00256	0	0	0	0	0	0	0.00128	0.66978	0.00384	56.0223
SX89 CTRL	22.7536	0.00621	0.13448	0.00103	7.9304	0.00207	0.30414	0	0.00207	0	0	0.00207	0	0.00724	0.00724	0	0.04655	0	0	0.00103	0.00103	0	0	0.01034	0	0.00207	0	0	0.00103	0.00828	68.8732
