# Supplementary material for: Characterization of the olive endophytic community in genotypes displaying a contrasting response to Xylella fastidiosa
Source: BMC Plant Biol. 2024 Apr 25;24:337. doi: 10.1186/s12870-024-04980-2 (PMC11044560; doi:10.1186/s12870-024-04980-2)
Supplement: Supplementary file 3 — Supplementary Material 3 [file 12870_2024_4980_MOESM3_ESM.xlsx]

## Sheet: Table S2_fungi 
Supplementary Table S2. Taxonomy table related to “control genotypes” (CTLs) and “selected genotypes” (SeGs) microbiome. The table indicates the relative percentages of the 30 most abundant fungal OTUs at taxonomic level “genus” (or closely related reliable taxonomic rank), according to their best identification.
	Aureobasidium	Neophaeothecoidea	Alternaria	Pseudocercospora	Neodevriesia	Venturia	Erythrobasidium	Stemphylium	Cladosporium	Symmetrospora	Neocladosporium	Malassezia	Hortaea	Elsinoe	Xenocylindrosporium	Microstroma	Papiliotrema	Neocatenulostroma	Hyweljonesia	Lophiostoma	Teratosphaeria	Ramularia	Didymocyrtis	Australosphaerella	Phaeomoniella	Neophaeomoniella	Diplodia	Metschnikowia	Genolevuria	Catenulostroma	Others
SX25	5.18844	7.9745	4.84215	1.05067	1.67734	0.03542	0.4732	1.55634	2.27646	0.95918	0.11609	0.82834	0.15052	0.06788	0.04919	0.62371	0.14068	0.34727	0.00098	0.0846	0.73882	0.60797	0	0.06198	0.0728	0.2184	0.00394	0.00098	0.11412	0.00492	69.7331
SX27	2.18367	4.81116	3.10038	0.09357	1.42122	0.0961	1.39214	1.29604	0.82694	1.94849	0.13782	0.18714	0.19725	0.13024	0.18208	0.7359	0.21495	1.65261	0	0.08851	0.13403	0.02908	0.15426	0	0.00885	0.00506	0.04426	0.00126	0.06954	0.00253	78.8549
SX29	5.88678	9.7327	4.08472	0.14549	1.24518	0.20067	1.20706	0.42643	1.22612	5.68711	0.05719	0.16455	0.02408	0.09632	0.0311	2.30976	0.06622	0.48061	0	0.81373	0.22074	0.07425	0.04616	0	0.02508	0.07124	0.01304	0.001	0.33212	0.00502	65.3255
SX30	8.00495	21.0326	1.94257	0.09778	3.26912	0.71814	2.7335	0.36505	0.97889	1.6036	0.76703	0.03368	0.13798	0.12929	0.14884	0.1282	0.088	0.38895	0.05758	0.14232	1.15598	0.00978	0.20751	0	0.02173	0.00543	0.03694	0.01086	0.76377	0.01521	55.0048
SX31	1.45645	2.11059	0.69916	2.84987	9.35438	0.03439	11.4846	0.34221	0.72045	3.61207	0.12608	0.05567	0.04994	0.76138	0.21695	0.02047	3.97639	0.06959	0.13672	0.9243	0.28818	3.12331	0.18339	11.3725	0.00737	0.02047	0.02784	0	0.71963	0.01637	45.2393
SX32	3.30764	1.82627	0.28659	0.03411	0.6447	0.00275	2.14037	0.09681	0.28879	0.52093	0.12102	0.14632	0.03851	0.14302	0.0033	0	0.18318	0.10892	13.9748	0.68155	0.12157	0.06051	0.03411	0.02145	0.13807	0.0055	0.00165	0.0011	0.22168	2.78782	72.0569
SX61	1.41545	7.97079	1.25318	22.0452	5.16402	0.01316	0.87163	1.20055	0.41334	0.22805	0.83107	0.1228	0.01535	0.21928	0.13376	0.05482	0.00329	0.46378	0.00767	0.29383	0.10745	0.01535	0.03837	0	0.63262	0.50325	0.05043	0	0.23792	3.77708	51.9165
SX63	20.9967	5.2959	2.10879	0.6805	1.28472	0.12114	0.67302	0.55786	0.40082	0.08076	1.16208	1.5973	0.00299	0.01944	0.6117	1.87398	0.00299	0.07328	0.0015	0.24378	0.04636	0.17498	0.26472	0	0.29015	0	0.83454	0.0015	0.24229	0	60.3563
SX65	12.3766	1.68107	3.90995	0.01533	3.86535	0.51436	0.00558	1.43295	0.95762	0.64399	2.67773	0.76666	1.14162	1.04126	0.50042	0.00836	0.00139	0.06551	0	0.13242	0.01115	0.01812	0.82102	0	0.00418	0.02788	0	0	0	0	67.3794
SX67	5.3581	1.89167	5.90317	15.2065	4.03978	0	0.43001	0.33348	0.74107	0.08288	1.44995	0.16089	0.06338	5.3659	1.15938	0.00098	0.00293	0.04875	1.10672	0.2701	0.11506	1.12525	0.15699	0	4.37229	0.08483	0.24962	0	0.22817	0.03315	50.019
SX69	11.9365	3.51325	3.31608	0.51383	2.90132	0.237	0.20203	0.92081	0.92469	0	0.51577	0.37396	0.26031	0.27585	0.32151	0.16318	0.00194	0.07965	0	0.24866	0.07576	0.01943	0.05828	0.00194	0.00777	0	0.02914	0.00194	0.04662	0.00486	73.0479
SX71	17.1465	20.399	1.31517	0.02057	0.42159	0.00103	0.00411	0.16452	0.93162	0.00103	0.73008	0.42365	0.00925	0.58098	0.00103	0.00411	0.00206	1.21028	0	0.06684	1.61748	0.00823	0.00103	0.00103	0.00103	0	0.00308	0.00103	0	0.01131	54.9224
SX73	4.24771	0.54466	7.43598	0.20147	1.96873	0.00153	0.0046	0.87099	1.71211	0.24437	0.84878	0.19228	0.05669	0.06588	0.21373	0.00077	0	0.05362	0	0.67029	0.21296	0.00996	0.47341	0.00077	0.2053	7.47964	0.00383	0.00077	0.00077	0.00077	72.2776
SX75	9.78093	1.47655	5.47915	0.07962	2.50314	0.00121	0.58507	1.9253	1.86137	0.48253	1.17617	0.11219	0.32812	2.65996	0.61402	0	0.00121	0.0579	0	0.31123	0.0193	0.00965	0.62729	0	0.00724	0.152	2.37285	0	0.75637	0.00241	66.6172
SX77	8.8665	3.58131	3.55094	0.49132	0.68654	0.23644	1.33946	3.01624	1.10628	0.11605	2.7657	0.39479	1.11929	0.51952	1.08025	0.00325	0.00108	0.65401	0	0.24295	0.05314	0.00976	0.33622	0	0.00434	0	0.00217	0	0.00108	0.00434	69.817
SX79	13.5627	3.65763	5.77732	0.31313	0.73874	0.00252	0.21491	3.04396	2.62003	0.60527	0.49026	0.26612	1.17024	0.21407	1.23068	0.64724	0.00252	0.31229	0	0.12089	0.03106	0.01847	0.04869	0	0.21239	0.03442	0.06044	0.00252	0.07639	0.14187	64.3833
SX81	7.40401	7.09792	1.87181	18.68	4.48698	0.04937	1.78859	1.31041	0.49934	1.47685	0.17068	0.11426	0.19607	0.19184	0.50498	0.26801	0.92815	0.38931	0	0.20735	0.10861	0.00846	1.13691	0	0.03809	0	0.06489	0	0.21864	0.0127	50.7758
SX83	12.6655	2.83851	3.91559	3.1382	2.10316	0.00179	0.11808	0.891	1.3875	0.61368	0.12971	9.10417	0.08141	0.16371	0	0.36857	0.00268	1.12986	0	0.50723	0.02684	0.00626	0.2648	0	0.55732	0.22812	0.00089	0.00179	0.03847	0.00537	59.7098
SX85	3.13266	17.2974	1.67376	0.0327	3.55227	0.00078	0.52471	0.09965	0.28104	0.89527	0.01168	0.9412	0.04593	0.36278	0.19229	0.00389	0.00856	1.12103	0	0.09108	0.35966	0.01635	0.20007	0	1.0533	0.15803	0.4741	0.07629	1.18876	0.00389	66.2009
SX87	0.76046	11.3894	1.1365	18.981	10.1136	0.35321	0.8853	0.13626	0.50621	0.60974	0.52144	0.17889	0.01294	0.23902	0.98578	0.16214	0.62039	0.90433	0.00228	0.40573	0.20857	0.13474	0.62116	0	1.04516	0.04643	5.12758	0	0.38061	0.01827	43.5129
SX89	10.2163	0.58326	1.63081	11.8645	1.46928	0.00193	0.23795	1.25842	0.81347	0.35499	1.07947	1.8262	13.5659	0.75544	0.1625	0.1683	0.00097	1.00596	0	0.06094	0.00774	1.85328	0.11317	0.00097	0.00484	0.00097	0.00387	0	0	0.00097	50.9576
SX25 Ctrl	10.4124	4.50228	6.25042	0.30944	0.66844	0.071	0.36838	0.42732	3.92627	1.23106	0.00402	0.12994	0.12458	0.04019	0.00268	0.30408	0.56932	0.21835	0	0.09913	0.77695	0.01875	0	0	0.05358	0.02277	0	0.00134	0.501	0.06028	68.906
SX27 Ctrl	9.35832	2.9189	4.84903	0.07224	2.07348	1.59151	4.84113	0.69078	0.94926	8.39438	0.80817	0.1298	0.95829	0.23478	0.0237	0.42892	0.32282	1.5362	0.00113	0.08465	0.04854	0.03838	0.08917	0	0.00226	0.02483	0.00226	0	0.08691	0.03499	59.4052
SX29 Ctrl	4.85974	3.84898	4.86802	0.15911	2.30387	1.57546	2.18339	1.09813	1.26828	2.59818	0.08645	0.14623	0.08829	0.44698	0.05426	5.98639	0.08093	0.35593	0	1.29311	0.16923	0.04047	0.07082	0	0.00736	0.05058	0.02667	0.0092	0.10485	0.0046	66.2145
SX30 Ctrl	3.29201	23.238	1.28805	0.14858	8.03994	5.54006	5.59988	0.247	0.90598	1.32857	0.25472	0.2634	0.02412	0.4554	1.28709	0.16499	0.01351	0.32032	0.02123	0.13894	0.73038	0.48628	0.04052	0	0.06657	0.04631	0.09359	0.00096	1.18095	0.07912	44.7035
SX31 Ctrl	9.68699	11.2561	1.1286	0.34588	2.50319	0.21469	5.27846	0.40254	0.9318	5.96352	0.1066	0.30488	0.00671	0.0328	0.17071	0.40179	4.27882	0.19754	0.06262	0.34365	2.17519	3.16141	0.22512	0.38987	0.01938	0.08945	0.00149	0.00745	0.61872	0.02609	49.6679
SX32 Ctrl	2.16304	11.9776	1.25341	0.11237	5.06581	4.16823	7.38269	0.21804	0.58189	2.27139	0.15383	0.06153	0.02675	0.41602	0.18861	0.07625	7.49104	0.19396	0.14179	2.14565	0.22206	2.11354	0.01471	0.00669	0.07224	0.06421	0.07357	0.00134	1.64402	0.01204	49.6857
SX61 Ctrl	1.36145	1.42769	1.25145	0.25195	0.59734	14.4035	0	0.12538	0.38088	0	0.46841	0.13248	0.1171	0.03312	0.02247	0.03785	0.00237	0.04258	0	0.17388	0.01183	0.0071	0.15022	0	0.01301	0.03549	0.02484	0	0	0.00237	78.9253
SX63 Ctrl	13.8705	0.75504	4.51874	0.04982	3.84291	4.05626	0.77804	0.9965	0.52508	0.24657	4.21468	0.9735	0.00639	0.10348	0.94156	0.24912	0	0.10348	0.00128	0.14564	0.00639	0.0115	0.19036	0.00128	0.13925	0.12265	0.51741	0.00128	0.36283	0	62.2685
SX65 Ctrl	5.79059	0.35388	7.0459	0.02113	0.81163	0.00176	0.00352	0.64262	0.93135	0.00176	0.7817	2.00708	0.00176	0.4648	2.99125	0.66022	0.00176	0.03345	0.00352	0.39613	0.00704	0.02113	0.53346	0	0.28698	1.47362	0	0	0	0.00352	74.7284
SX67 Ctrl	15.4153	2.51914	3.69968	0.15696	3.74676	0.00897	0.6637	0.50338	0.95183	0.34306	2.04379	1.06394	0.20741	4.63917	2.59538	0.24552	0	0.05157	0.00224	0.27916	0.31167	0.20853	0.35091	0	0.73994	0.04709	0	0	0.09081	0.00336	59.1107
SX69 Ctrl	10.5586	1.02407	4.66366	0.02414	4.80952	0.02515	0.28569	0.64281	0.77862	0.49091	0.13983	0.69613	0.15894	1.15384	1.0452	1.20012	0.00201	0.17101	0	0.18711	0.01006	0.04929	0.7756	0	0.00402	0	0.20119	0.00101	0.0835	0.00101	70.817
SX71 Ctrl	6.09636	1.01317	11.8381	0.48792	1.39444	0.004	0.00267	3.48744	2.11699	0	0.75055	0.96785	0.00667	0.03333	1.39844	0.43993	0.00133	0.04666	0.00267	0.34794	0.01333	0.012	0.00133	0.00267	0	0	0	0.00133	0	0.00133	69.5315
SX73 Ctrl	19.2226	0.5813	2.13876	0.15187	1.17726	0.00419	0.37077	0.85571	0.51008	0.20948	0.38334	0.04294	0.07227	0.26813	0.2409	0.36239	0.05132	0.13721	0.00209	0.13407	0.00628	0.00733	0.06389	0	0.022	0.03771	0.11731	0.00209	0.12464	0	72.702
SX75 Ctrl	7.04887	0.76671	4.37806	0.02187	1.34922	0.05986	0.5687	2.48547	1.10862	0.44322	0.34191	0.03454	0.16808	1.22604	1.69113	0.49847	0.0023	0.04835	0	0.67346	0.01381	0.0046	1.29972	0	0.0046	0.0023	0.87147	0.00115	0.18074	0.00345	74.7033
SX77 Ctrl	0.97676	5.19796	2.98239	35.1901	4.57855	20.1069	0.07296	0.19208	0.32757	0.08189	0.39755	0.01191	0.03871	0.10721	0.18761	0.20399	0.00744	0.17719	0	0.18612	3.43801	0.03574	0.37373	0.00298	0.00596	0.01042	0.00149	0	0.27546	0.00596	24.8254
SX79 Ctrl	15.5862	0.48585	7.4206	0.39678	0.36277	1.14014	0.00648	3.11108	1.88997	0	0	0.61865	0.00162	0.481	0	0.00486	0	0.07126	0.00324	0.10203	1.17091	0.01781	0.06964	0.00162	0.00972	0.09555	0	0	0	0	66.9522
SX81 Ctrl	6.75516	1.64449	10.3737	0.01969	4.03714	0	0.18652	4.27754	1.64553	0.03109	0.53573	0.09948	0.17616	0.02072	0.04767	0.00311	0.00207	0.24455	0.00207	0.15751	0.01658	0.00311	0.1088	0.00104	0.01243	0.1803	0.00207	0.00104	0.00104	0.00207	69.4116
SX83 Ctrl	4.08667	3.0817	5.55574	0.65106	3.17185	3.02995	0	3.93476	1.3856	0.00334	2.49407	0.0217	3.04163	0.30216	0.96157	1.8163	0	1.86638	0.00334	1.32049	0.0384	0.01836	0.00668	0	0.00167	0	0	0	0	2.17355	61.033
SX85 Ctrl	2.78073	6.19003	3.82727	0.02364	6.25128	0.06769	0.0043	1.80726	0.4083	0.08703	0.89074	0.47814	0.11712	0.71775	0.19018	0.0043	0.00215	0.7661	0.00107	0.1096	0.0548	0.0043	0.52864	0	0.01289	0.01074	0.00752	11.1262	0.01289	0.00752	63.5099
SX87 Ctrl	13.2122	0.80202	8.1826	0.01412	1.02512	0.57751	0.5874	2.33264	3.22927	0.37136	1.44872	0.52103	0.06354	0.20898	0.88674	0.00141	0	0.60858	0	0.25981	0.00282	0.01412	1.7396	0.00141	1.4699	0.20615	0.00141	0	0.00282	0	62.2287
SX89 Ctrl	54.2122	0.3723	1.62746	0.0076	0.58959	0.17019	0.00152	0.28264	0.99684	0.06534	6.12843	0.68989	3.27468	0.00304	0	0.00304	0	1.1336	0.00152	0.05622	0.00304	0.01672	0	0	0.00152	0	0.00304	0.00304	0	0.00304	30.3534
