# Supplementary material for: Characterization of the olive endophytic community in genotypes displaying a contrasting response to Xylella fastidiosa
Source: BMC Plant Biol. 2024 Apr 25;24:337. doi: 10.1186/s12870-024-04980-2 (PMC11044560; doi:10.1186/s12870-024-04980-2)
Supplement: Supplementary file 5 — Supplementary Material 5 [file 12870_2024_4980_MOESM5_ESM.xlsx]

## Sheet: Table S3
Supplementary Table S4. Bray Curtis β-diversity measures the dissimilarity between pairs of samples on bacterial OTUs. Different colors highlight the degree of dissimilarity between samples in terms of abundance. Values close to 1 (green shades) indicate differences in abundances between samples, and values close to 0 (purple shades) indicate that samples shared the same abundance at the genus le…
Samples	SX77 Ctrl	SX81	SX69 Ctrl	SX77	SX73 Ctrl	SX69	SX79 Ctrl	SX81 Ctrl	SX61	SX67	SX73	SX65	SX75	SX79	SX85 Ctrl	SX75 Ctrl	SX83	SX67 Ctrl	SX71	SX65 Ctrl	SX89 Ctrl	SX89	SX61 Ctrl	SX63 Ctrl	SX87	SX85	SX63	SX83 Ctrl	SX87 Ctrl	SX71 Ctrl	SX29	SX25	SX30 Ctrl	SX27 Ctrl	SX31 Ctrl	SX30	SX32 Ctrl	SX31	SX25 Ctrl	SX32	SX27	SX29 Ctrl
SX77 Ctrl	0	0.207	0.084	0.091	0.103	0.1	0.104	0.076	0.193	0.172	0.167	0.155	0.113	0.129	0.295	0.273	0.253	0.415	0.384	0.386	0.322	0.314	0.314	0.323	0.292	0.439	0.452	0.444	0.618	0.561	0.524	0.422	0.435	0.476	0.438	0.4	0.382	0.55	0.518	0.476	0.502	0.482
SX81	0.207	0	0.184	0.136	0.137	0.136	0.148	0.141	0.098	0.126	0.137	0.136	0.136	0.136	0.217	0.196	0.174	0.338	0.27	0.302	0.252	0.236	0.245	0.255	0.251	0.246	0.321	0.272	0.55	0.483	0.368	0.423	0.4	0.43	0.422	0.363	0.306	0.527	0.519	0.461	0.481	0.462
SX69 Ctrl	0.084	0.184	0	0.067	0.071	0.069	0.088	0.057	0.164	0.134	0.146	0.111	0.076	0.094	0.231	0.203	0.188	0.352	0.32	0.327	0.267	0.253	0.259	0.268	0.248	0.36	0.389	0.391	0.565	0.497	0.458	0.423	0.411	0.482	0.443	0.359	0.398	0.51	0.52	0.47	0.479	0.462
SX77	0.091	0.136	0.067	0	0.015	0.01	0.047	0.024	0.106	0.084	0.088	0.067	0.023	0.04	0.205	0.187	0.163	0.327	0.295	0.302	0.241	0.226	0.234	0.243	0.277	0.367	0.364	0.366	0.54	0.472	0.478	0.427	0.418	0.427	0.43	0.365	0.399	0.538	0.52	0.471	0.485	0.464
SX73 Ctrl	0.103	0.137	0.071	0.015	0	0.007	0.045	0.03	0.103	0.076	0.084	0.058	0.015	0.034	0.196	0.186	0.154	0.317	0.286	0.294	0.231	0.219	0.223	0.233	0.279	0.362	0.354	0.355	0.529	0.463	0.475	0.427	0.413	0.425	0.432	0.363	0.395	0.537	0.52	0.468	0.482	0.461
SX69	0.1	0.136	0.069	0.01	0.007	0	0.047	0.028	0.103	0.075	0.085	0.058	0.015	0.032	0.196	0.186	0.154	0.317	0.287	0.293	0.233	0.217	0.225	0.234	0.278	0.364	0.355	0.357	0.531	0.463	0.475	0.427	0.416	0.426	0.431	0.362	0.399	0.539	0.52	0.47	0.483	0.461
SX79 Ctrl	0.104	0.148	0.088	0.047	0.045	0.047	0	0.047	0.136	0.108	0.076	0.09	0.047	0.066	0.228	0.208	0.186	0.349	0.318	0.326	0.23	0.251	0.237	0.243	0.287	0.376	0.386	0.382	0.529	0.494	0.482	0.427	0.405	0.417	0.4	0.37	0.386	0.547	0.52	0.454	0.49	0.468
SX81 Ctrl	0.076	0.141	0.057	0.024	0.03	0.028	0.047	0	0.129	0.102	0.103	0.083	0.04	0.059	0.219	0.201	0.179	0.342	0.311	0.319	0.256	0.244	0.25	0.259	0.283	0.368	0.378	0.38	0.554	0.486	0.479	0.425	0.42	0.433	0.432	0.366	0.397	0.545	0.518	0.472	0.486	0.465
SX61	0.193	0.098	0.164	0.106	0.103	0.103	0.136	0.129	0	0.056	0.112	0.083	0.091	0.083	0.172	0.179	0.133	0.294	0.238	0.246	0.211	0.193	0.204	0.213	0.234	0.324	0.295	0.306	0.507	0.441	0.438	0.422	0.384	0.423	0.418	0.352	0.344	0.494	0.515	0.46	0.474	0.458
SX67	0.172	0.126	0.134	0.084	0.076	0.075	0.108	0.102	0.056	0	0.084	0.053	0.062	0.054	0.172	0.176	0.13	0.293	0.262	0.229	0.207	0.192	0.2	0.21	0.256	0.353	0.32	0.331	0.506	0.437	0.464	0.426	0.394	0.426	0.421	0.344	0.377	0.493	0.517	0.462	0.476	0.46
SX73	0.167	0.137	0.146	0.088	0.084	0.085	0.076	0.103	0.112	0.084	0	0.085	0.085	0.085	0.203	0.188	0.161	0.324	0.293	0.3	0.161	0.226	0.212	0.218	0.282	0.366	0.361	0.357	0.46	0.469	0.477	0.427	0.401	0.404	0.387	0.365	0.386	0.542	0.52	0.449	0.485	0.463
SX65	0.155	0.136	0.111	0.067	0.058	0.058	0.09	0.083	0.083	0.053	0.085	0	0.044	0.029	0.147	0.173	0.099	0.263	0.232	0.238	0.178	0.162	0.17	0.18	0.266	0.351	0.301	0.303	0.476	0.407	0.462	0.427	0.41	0.428	0.434	0.351	0.4	0.528	0.52	0.471	0.479	0.462
SX75	0.113	0.136	0.076	0.023	0.015	0.015	0.047	0.04	0.091	0.062	0.085	0.044	0	0.02	0.183	0.181	0.14	0.304	0.273	0.279	0.219	0.205	0.211	0.221	0.275	0.36	0.341	0.343	0.518	0.449	0.471	0.427	0.412	0.427	0.433	0.359	0.399	0.536	0.52	0.47	0.479	0.461
SX79	0.129	0.136	0.094	0.04	0.034	0.032	0.066	0.059	0.083	0.054	0.085	0.029	0.02	0	0.168	0.178	0.126	0.288	0.258	0.264	0.204	0.187	0.196	0.206	0.272	0.359	0.327	0.328	0.501	0.432	0.468	0.427	0.412	0.428	0.432	0.357	0.4	0.534	0.52	0.471	0.479	0.462
SX85 Ctrl	0.295	0.217	0.231	0.205	0.196	0.196	0.228	0.219	0.172	0.172	0.203	0.147	0.183	0.168	0	0.119	0.073	0.152	0.162	0.207	0.161	0.132	0.146	0.154	0.184	0.24	0.224	0.226	0.385	0.336	0.324	0.361	0.346	0.361	0.368	0.284	0.34	0.436	0.454	0.404	0.413	0.396
SX75 Ctrl	0.273	0.196	0.203	0.187	0.186	0.186	0.208	0.201	0.179	0.176	0.188	0.173	0.181	0.178	0.119	0	0.085	0.183	0.153	0.253	0.209	0.178	0.192	0.2	0.209	0.271	0.328	0.327	0.374	0.307	0.375	0.426	0.41	0.427	0.434	0.349	0.399	0.497	0.519	0.469	0.478	0.461
SX83	0.253	0.174	0.188	0.163	0.154	0.154	0.186	0.179	0.133	0.13	0.161	0.099	0.14	0.126	0.073	0.085	0	0.166	0.135	0.192	0.148	0.118	0.13	0.138	0.197	0.283	0.267	0.266	0.379	0.311	0.39	0.427	0.411	0.427	0.434	0.351	0.399	0.499	0.52	0.471	0.479	0.462
SX67 Ctrl	0.415	0.338	0.352	0.327	0.317	0.317	0.349	0.342	0.294	0.293	0.324	0.263	0.304	0.288	0.152	0.183	0.166	0	0.073	0.158	0.175	0.157	0.167	0.164	0.293	0.242	0.15	0.18	0.258	0.21	0.329	0.407	0.353	0.368	0.375	0.306	0.395	0.44	0.461	0.412	0.421	0.404
SX71	0.384	0.27	0.32	0.295	0.286	0.287	0.318	0.311	0.238	0.262	0.293	0.232	0.273	0.258	0.162	0.153	0.135	0.073	0	0.139	0.15	0.134	0.141	0.139	0.306	0.245	0.178	0.202	0.282	0.215	0.353	0.433	0.408	0.426	0.433	0.35	0.385	0.497	0.52	0.47	0.478	0.462
SX65 Ctrl	0.386	0.302	0.327	0.302	0.294	0.293	0.326	0.319	0.246	0.229	0.3	0.238	0.279	0.264	0.207	0.253	0.192	0.158	0.139	0	0.151	0.094	0.104	0.101	0.345	0.311	0.19	0.238	0.333	0.264	0.423	0.441	0.397	0.427	0.423	0.342	0.403	0.45	0.52	0.464	0.477	0.461
SX89 Ctrl	0.322	0.252	0.267	0.241	0.231	0.233	0.23	0.256	0.211	0.207	0.161	0.178	0.219	0.204	0.161	0.209	0.148	0.175	0.15	0.151	0	0.089	0.07	0.068	0.315	0.331	0.21	0.237	0.306	0.31	0.435	0.419	0.386	0.395	0.379	0.343	0.378	0.5	0.512	0.441	0.47	0.453
SX89	0.314	0.236	0.253	0.226	0.219	0.217	0.251	0.244	0.193	0.192	0.226	0.162	0.205	0.187	0.132	0.178	0.118	0.157	0.134	0.094	0.089	0	0.027	0.029	0.282	0.314	0.199	0.238	0.324	0.251	0.424	0.426	0.409	0.427	0.432	0.35	0.399	0.494	0.52	0.47	0.479	0.462
SX61 Ctrl	0.314	0.245	0.259	0.234	0.223	0.225	0.237	0.25	0.204	0.2	0.212	0.17	0.211	0.196	0.146	0.192	0.13	0.167	0.141	0.104	0.07	0.027	0	0.018	0.3	0.323	0.2	0.233	0.315	0.265	0.434	0.428	0.394	0.409	0.416	0.352	0.387	0.499	0.52	0.452	0.48	0.462
SX63 Ctrl	0.323	0.255	0.268	0.243	0.233	0.234	0.243	0.259	0.213	0.21	0.218	0.18	0.221	0.206	0.154	0.2	0.138	0.164	0.139	0.101	0.068	0.029	0.018	0	0.306	0.32	0.198	0.232	0.308	0.256	0.431	0.428	0.394	0.404	0.41	0.352	0.387	0.497	0.52	0.449	0.479	0.462
SX87	0.292	0.251	0.248	0.277	0.279	0.278	0.287	0.283	0.234	0.256	0.282	0.266	0.275	0.272	0.184	0.209	0.197	0.293	0.306	0.345	0.315	0.282	0.3	0.306	0	0.318	0.292	0.316	0.542	0.493	0.301	0.279	0.291	0.386	0.335	0.268	0.255	0.397	0.373	0.349	0.33	0.315
SX85	0.439	0.246	0.36	0.367	0.362	0.364	0.376	0.368	0.324	0.353	0.366	0.351	0.36	0.359	0.24	0.271	0.283	0.242	0.245	0.311	0.331	0.314	0.323	0.32	0.318	0	0.246	0.179	0.446	0.399	0.228	0.442	0.358	0.39	0.388	0.347	0.348	0.448	0.476	0.423	0.433	0.419
SX63	0.452	0.321	0.389	0.364	0.354	0.355	0.386	0.378	0.295	0.32	0.361	0.301	0.341	0.327	0.224	0.328	0.267	0.15	0.178	0.19	0.21	0.199	0.2	0.198	0.292	0.246	0	0.081	0.354	0.306	0.258	0.367	0.269	0.291	0.297	0.267	0.299	0.393	0.385	0.329	0.342	0.338
SX83 Ctrl	0.444	0.272	0.391	0.366	0.355	0.357	0.382	0.38	0.306	0.331	0.357	0.303	0.343	0.328	0.226	0.327	0.266	0.18	0.202	0.238	0.237	0.238	0.233	0.232	0.316	0.179	0.081	0	0.383	0.341	0.214	0.387	0.292	0.303	0.324	0.289	0.288	0.4	0.406	0.348	0.364	0.363
SX87 Ctrl	0.618	0.55	0.565	0.54	0.529	0.531	0.529	0.554	0.507	0.506	0.46	0.476	0.518	0.501	0.385	0.374	0.379	0.258	0.282	0.333	0.306	0.324	0.315	0.308	0.542	0.446	0.354	0.383	0	0.178	0.457	0.642	0.54	0.517	0.538	0.541	0.617	0.555	0.638	0.561	0.611	0.616
SX71 Ctrl	0.561	0.483	0.497	0.472	0.463	0.463	0.494	0.486	0.441	0.437	0.469	0.407	0.449	0.432	0.336	0.307	0.311	0.21	0.215	0.264	0.31	0.251	0.265	0.256	0.493	0.399	0.306	0.341	0.178	0	0.404	0.592	0.508	0.49	0.536	0.491	0.58	0.507	0.588	0.533	0.56	0.564
SX29	0.524	0.368	0.458	0.478	0.475	0.475	0.482	0.479	0.438	0.464	0.477	0.462	0.471	0.468	0.324	0.375	0.39	0.329	0.353	0.423	0.435	0.424	0.434	0.431	0.301	0.228	0.258	0.214	0.457	0.404	0	0.334	0.234	0.244	0.256	0.269	0.294	0.345	0.309	0.251	0.281	0.286
SX25	0.422	0.423	0.423	0.427	0.427	0.427	0.427	0.425	0.422	0.426	0.427	0.427	0.427	0.427	0.361	0.426	0.427	0.407	0.433	0.441	0.419	0.426	0.428	0.428	0.279	0.442	0.367	0.387	0.642	0.592	0.334	0	0.182	0.209	0.203	0.161	0.213	0.396	0.211	0.219	0.187	0.189
SX30 Ctrl	0.435	0.4	0.411	0.418	0.413	0.416	0.405	0.42	0.384	0.394	0.401	0.41	0.412	0.412	0.346	0.41	0.411	0.353	0.408	0.397	0.386	0.409	0.394	0.394	0.291	0.358	0.269	0.292	0.54	0.508	0.234	0.182	0	0.137	0.122	0.133	0.244	0.32	0.206	0.126	0.147	0.156
SX27 Ctrl	0.476	0.43	0.482	0.427	0.425	0.426	0.417	0.433	0.423	0.426	0.404	0.428	0.427	0.428	0.361	0.427	0.427	0.368	0.426	0.427	0.395	0.427	0.409	0.404	0.386	0.39	0.291	0.303	0.517	0.49	0.244	0.209	0.137	0	0.105	0.188	0.298	0.386	0.159	0.104	0.155	0.166
SX31 Ctrl	0.438	0.422	0.443	0.43	0.432	0.431	0.4	0.432	0.418	0.421	0.387	0.434	0.433	0.432	0.368	0.434	0.434	0.375	0.433	0.423	0.379	0.432	0.416	0.41	0.335	0.388	0.297	0.324	0.538	0.536	0.256	0.203	0.122	0.105	0	0.178	0.255	0.374	0.187	0.13	0.171	0.153
SX30	0.4	0.363	0.359	0.365	0.363	0.362	0.37	0.366	0.352	0.344	0.365	0.351	0.359	0.357	0.284	0.349	0.351	0.306	0.35	0.342	0.343	0.35	0.352	0.352	0.268	0.347	0.267	0.289	0.541	0.491	0.269	0.161	0.133	0.188	0.178	0	0.228	0.335	0.249	0.2	0.15	0.201
SX32 Ctrl	0.382	0.306	0.398	0.399	0.395	0.399	0.386	0.397	0.344	0.377	0.386	0.4	0.399	0.4	0.34	0.399	0.399	0.395	0.385	0.403	0.378	0.399	0.387	0.387	0.255	0.348	0.299	0.288	0.617	0.58	0.294	0.213	0.244	0.298	0.255	0.228	0	0.314	0.31	0.286	0.295	0.276
SX31	0.55	0.527	0.51	0.538	0.537	0.539	0.547	0.545	0.494	0.493	0.542	0.528	0.536	0.534	0.436	0.497	0.499	0.44	0.497	0.45	0.5	0.494	0.499	0.497	0.397	0.448	0.393	0.4	0.555	0.507	0.345	0.396	0.32	0.386	0.374	0.335	0.314	0	0.394	0.345	0.365	0.371
SX25 Ctrl	0.518	0.519	0.52	0.52	0.52	0.52	0.52	0.518	0.515	0.517	0.52	0.52	0.52	0.52	0.454	0.519	0.52	0.461	0.52	0.52	0.512	0.52	0.52	0.52	0.373	0.476	0.385	0.406	0.638	0.588	0.309	0.211	0.206	0.159	0.187	0.249	0.31	0.394	0	0.106	0.119	0.073
SX32	0.476	0.461	0.47	0.471	0.468	0.47	0.454	0.472	0.46	0.462	0.449	0.471	0.47	0.471	0.404	0.469	0.471	0.412	0.47	0.464	0.441	0.47	0.452	0.449	0.349	0.423	0.329	0.348	0.561	0.533	0.251	0.219	0.126	0.104	0.13	0.2	0.286	0.345	0.106	0	0.098	0.089
SX27	0.502	0.481	0.479	0.485	0.482	0.483	0.49	0.486	0.474	0.476	0.485	0.479	0.479	0.479	0.413	0.478	0.479	0.421	0.478	0.477	0.47	0.479	0.48	0.479	0.33	0.433	0.342	0.364	0.611	0.56	0.281	0.187	0.147	0.155	0.171	0.15	0.295	0.365	0.119	0.098	0	0.087
SX29 Ctrl	0.482	0.462	0.462	0.464	0.461	0.461	0.468	0.465	0.458	0.46	0.463	0.462	0.461	0.462	0.396	0.461	0.462	0.404	0.462	0.461	0.453	0.462	0.462	0.462	0.315	0.419	0.338	0.363	0.616	0.564	0.286	0.189	0.156	0.166	0.153	0.201	0.276	0.371	0.073	0.089	0.087	0
