# Supplementary material for: Characterization of the olive endophytic community in genotypes displaying a contrasting response to Xylella fastidiosa
Source: BMC Plant Biol. 2024 Apr 25;24:337. doi: 10.1186/s12870-024-04980-2 (PMC11044560; doi:10.1186/s12870-024-04980-2)
Supplement: Supplementary file 6 — Supplementary Material 6 [file 12870_2024_4980_MOESM6_ESM.xlsx]

## Sheet: Table S4
Supplementary Table S5. Bray Curtis β-diversity measures the dissimilarity between pairs of samples on fungal OTUs. Different colors highlight the degree of dissimilarity between samples in terms of abundance. Values close to 1 (green shades) indicate differences in abundances between samples, and values close to 0 (purple shades) indicate that samples shared the same abundance at the genus level.
Samples	SX61 Ctrl	SX81	SX85	SX30 Ctrl	SX32 Ctrl	SX77 Ctrl	SX61	SX87	SX31	SX32	SX89 Ctrl	SX73 Ctrl	SX77	SX75 Ctrl	SX65 Ctrl	SX73	SX87 Ctrl	SX79 Ctrl	SX25 Ctrl	SX81 Ctrl	SX71 Ctrl	SX75	SX79	SX65	SX69 Ctrl	SX63 Ctrl	SX67 Ctrl	SX63	SX83	SX69	SX83 Ctrl	SX89	SX67	SX85 Ctrl	SX27 Ctrl	SX29 Ctrl	SX25	SX27	SX29	SX71	SX30	SX31 Ctrl
SX61 Ctrl	0	0.606	0.661	0.648	0.677	0.598	0.714	0.77	0.73	0.68	0.684	0.378	0.629	0.641	0.635	0.664	0.647	0.665	0.648	0.647	0.655	0.625	0.645	0.6	0.621	0.603	0.621	0.641	0.636	0.535	0.563	0.665	0.63	0.644	0.634	0.635	0.655	0.652	0.654	0.652	0.638	0.644
SX81	0.606	0	0.505	0.476	0.512	0.438	0.286	0.378	0.578	0.585	0.649	0.474	0.511	0.563	0.586	0.618	0.575	0.6	0.548	0.57	0.595	0.523	0.505	0.487	0.51	0.528	0.516	0.532	0.469	0.447	0.519	0.484	0.391	0.53	0.485	0.469	0.482	0.487	0.451	0.534	0.437	0.449
SX85	0.661	0.505	0	0.384	0.485	0.641	0.473	0.518	0.615	0.529	0.651	0.616	0.508	0.583	0.582	0.567	0.592	0.614	0.576	0.568	0.614	0.535	0.542	0.538	0.521	0.497	0.504	0.51	0.49	0.539	0.559	0.593	0.558	0.457	0.53	0.494	0.492	0.433	0.456	0.408	0.327	0.47
SX30 Ctrl	0.648	0.476	0.384	0	0.342	0.572	0.474	0.496	0.504	0.595	0.687	0.645	0.56	0.628	0.612	0.622	0.636	0.625	0.596	0.621	0.632	0.581	0.561	0.584	0.56	0.533	0.548	0.581	0.575	0.584	0.557	0.643	0.564	0.519	0.508	0.487	0.533	0.542	0.478	0.428	0.292	0.412
SX32 Ctrl	0.677	0.512	0.485	0.342	0	0.587	0.501	0.493	0.445	0.621	0.74	0.664	0.602	0.661	0.656	0.666	0.681	0.679	0.63	0.661	0.687	0.624	0.622	0.608	0.571	0.557	0.584	0.6	0.585	0.518	0.564	0.666	0.606	0.549	0.528	0.504	0.564	0.546	0.508	0.571	0.443	0.391
SX77 Ctrl	0.598	0.438	0.641	0.572	0.587	0	0.412	0.463	0.652	0.731	0.768	0.724	0.663	0.7	0.714	0.702	0.709	0.705	0.684	0.685	0.71	0.679	0.668	0.654	0.658	0.626	0.647	0.66	0.633	0.651	0.636	0.619	0.51	0.618	0.655	0.641	0.643	0.651	0.649	0.681	0.616	0.632
SX61	0.714	0.286	0.473	0.474	0.501	0.412	0	0.326	0.569	0.53	0.727	0.667	0.573	0.669	0.656	0.628	0.663	0.679	0.658	0.648	0.672	0.611	0.591	0.617	0.615	0.606	0.602	0.613	0.536	0.617	0.604	0.565	0.458	0.545	0.609	0.552	0.568	0.513	0.538	0.589	0.488	0.554
SX87	0.77	0.378	0.518	0.496	0.493	0.463	0.326	0	0.574	0.682	0.799	0.725	0.606	0.711	0.715	0.716	0.71	0.757	0.716	0.724	0.745	0.651	0.649	0.655	0.638	0.633	0.638	0.641	0.596	0.669	0.664	0.622	0.511	0.59	0.653	0.613	0.633	0.588	0.597	0.626	0.529	0.576
SX31	0.73	0.578	0.615	0.504	0.445	0.652	0.569	0.574	0	0.644	0.759	0.715	0.645	0.674	0.698	0.673	0.702	0.718	0.658	0.667	0.709	0.64	0.666	0.649	0.614	0.645	0.621	0.668	0.615	0.653	0.666	0.661	0.602	0.622	0.581	0.586	0.648	0.616	0.618	0.705	0.577	0.484
SX32	0.68	0.585	0.529	0.595	0.621	0.731	0.53	0.682	0.644	0	0.677	0.646	0.583	0.633	0.633	0.622	0.646	0.654	0.637	0.647	0.65	0.615	0.605	0.626	0.608	0.601	0.6	0.622	0.566	0.628	0.604	0.653	0.602	0.618	0.58	0.544	0.608	0.537	0.569	0.606	0.548	0.584
SX89 Ctrl	0.684	0.649	0.651	0.687	0.74	0.768	0.727	0.799	0.759	0.677	0	0.476	0.541	0.597	0.607	0.616	0.513	0.506	0.558	0.595	0.596	0.557	0.509	0.498	0.552	0.481	0.484	0.452	0.517	0.542	0.565	0.513	0.61	0.621	0.541	0.611	0.604	0.631	0.597	0.481	0.575	0.573
SX73 Ctrl	0.378	0.474	0.616	0.645	0.664	0.724	0.667	0.725	0.715	0.646	0.476	0	0.513	0.491	0.503	0.532	0.448	0.414	0.48	0.511	0.514	0.45	0.4	0.377	0.408	0.395	0.39	0.362	0.392	0.326	0.447	0.492	0.508	0.534	0.429	0.464	0.5	0.494	0.476	0.434	0.491	0.47
SX77	0.629	0.511	0.508	0.56	0.602	0.663	0.573	0.606	0.645	0.583	0.541	0.513	0	0.452	0.482	0.521	0.451	0.476	0.496	0.486	0.496	0.405	0.38	0.389	0.428	0.413	0.394	0.454	0.418	0.433	0.451	0.516	0.511	0.456	0.429	0.459	0.501	0.48	0.473	0.498	0.447	0.491
SX75 Ctrl	0.641	0.563	0.583	0.628	0.661	0.7	0.669	0.711	0.674	0.633	0.597	0.491	0.452	0	0.249	0.305	0.233	0.298	0.295	0.235	0.267	0.203	0.256	0.249	0.22	0.314	0.301	0.33	0.382	0.38	0.402	0.429	0.385	0.338	0.371	0.39	0.295	0.411	0.464	0.444	0.439	0.435
SX65 Ctrl	0.635	0.586	0.582	0.612	0.656	0.714	0.656	0.715	0.698	0.633	0.607	0.503	0.482	0.249	0	0.267	0.284	0.311	0.343	0.275	0.288	0.237	0.288	0.305	0.279	0.327	0.292	0.334	0.38	0.368	0.398	0.447	0.37	0.345	0.382	0.391	0.338	0.416	0.466	0.443	0.449	0.457
SX73	0.664	0.618	0.567	0.622	0.666	0.702	0.628	0.716	0.673	0.622	0.616	0.532	0.521	0.305	0.267	0	0.242	0.279	0.26	0.233	0.213	0.304	0.285	0.384	0.376	0.4	0.392	0.42	0.392	0.45	0.421	0.462	0.407	0.376	0.391	0.378	0.301	0.387	0.48	0.469	0.431	0.477
SX87 Ctrl	0.647	0.575	0.592	0.636	0.681	0.709	0.663	0.71	0.702	0.646	0.513	0.448	0.451	0.233	0.284	0.242	0	0.189	0.198	0.197	0.196	0.228	0.173	0.284	0.32	0.294	0.285	0.303	0.328	0.373	0.395	0.395	0.38	0.385	0.339	0.395	0.285	0.416	0.475	0.372	0.426	0.426
SX79 Ctrl	0.665	0.6	0.614	0.625	0.679	0.705	0.679	0.757	0.718	0.654	0.506	0.414	0.476	0.298	0.311	0.279	0.189	0	0.257	0.257	0.243	0.277	0.179	0.303	0.349	0.309	0.303	0.307	0.339	0.388	0.398	0.407	0.42	0.392	0.339	0.381	0.29	0.418	0.463	0.336	0.434	0.43
SX25 Ctrl	0.648	0.548	0.576	0.596	0.63	0.684	0.658	0.716	0.658	0.637	0.558	0.48	0.496	0.295	0.343	0.26	0.198	0.257	0	0.229	0.209	0.285	0.203	0.355	0.351	0.365	0.347	0.323	0.358	0.383	0.434	0.417	0.413	0.398	0.317	0.361	0.233	0.381	0.421	0.372	0.387	0.359
SX81 Ctrl	0.647	0.57	0.568	0.621	0.661	0.685	0.648	0.724	0.667	0.647	0.595	0.511	0.486	0.235	0.275	0.233	0.197	0.257	0.229	0	0.16	0.249	0.258	0.297	0.317	0.332	0.339	0.355	0.392	0.388	0.361	0.437	0.388	0.326	0.359	0.388	0.285	0.417	0.475	0.434	0.433	0.446
SX71 Ctrl	0.655	0.595	0.614	0.632	0.687	0.71	0.672	0.745	0.709	0.65	0.596	0.514	0.496	0.267	0.288	0.213	0.196	0.243	0.209	0.16	0	0.305	0.236	0.365	0.377	0.373	0.373	0.378	0.398	0.438	0.38	0.431	0.393	0.393	0.384	0.404	0.278	0.427	0.475	0.444	0.448	0.463
SX75	0.625	0.523	0.535	0.581	0.624	0.679	0.611	0.651	0.64	0.615	0.557	0.45	0.405	0.203	0.237	0.304	0.228	0.277	0.285	0.249	0.305	0	0.214	0.208	0.218	0.255	0.222	0.278	0.313	0.31	0.358	0.391	0.321	0.314	0.309	0.351	0.311	0.376	0.443	0.395	0.377	0.38
SX79	0.645	0.505	0.542	0.561	0.622	0.668	0.591	0.649	0.666	0.605	0.509	0.4	0.38	0.256	0.288	0.285	0.173	0.179	0.203	0.258	0.236	0.214	0	0.259	0.289	0.27	0.266	0.266	0.257	0.33	0.342	0.378	0.37	0.336	0.272	0.308	0.231	0.326	0.395	0.32	0.365	0.37
SX65	0.6	0.487	0.538	0.584	0.608	0.654	0.617	0.655	0.649	0.626	0.498	0.377	0.389	0.249	0.305	0.384	0.284	0.303	0.355	0.297	0.365	0.208	0.259	0	0.154	0.185	0.186	0.268	0.274	0.254	0.308	0.361	0.336	0.287	0.299	0.352	0.374	0.386	0.454	0.362	0.374	0.392
SX69 Ctrl	0.621	0.51	0.521	0.56	0.571	0.658	0.615	0.638	0.614	0.608	0.552	0.408	0.428	0.22	0.279	0.376	0.32	0.349	0.351	0.317	0.377	0.218	0.289	0.154	0	0.212	0.202	0.294	0.27	0.26	0.345	0.39	0.34	0.302	0.312	0.313	0.38	0.383	0.435	0.403	0.376	0.389
SX63 Ctrl	0.603	0.528	0.497	0.533	0.557	0.626	0.606	0.633	0.645	0.601	0.481	0.395	0.413	0.314	0.327	0.4	0.294	0.309	0.365	0.332	0.373	0.255	0.27	0.185	0.212	0	0.185	0.221	0.261	0.297	0.322	0.349	0.35	0.315	0.288	0.321	0.357	0.355	0.434	0.35	0.361	0.386
SX67 Ctrl	0.621	0.516	0.504	0.548	0.584	0.647	0.602	0.638	0.621	0.6	0.484	0.39	0.394	0.301	0.292	0.392	0.285	0.303	0.347	0.339	0.373	0.222	0.266	0.186	0.202	0.185	0	0.232	0.264	0.265	0.356	0.361	0.278	0.319	0.301	0.347	0.366	0.395	0.423	0.324	0.358	0.361
SX63	0.641	0.532	0.51	0.581	0.6	0.66	0.613	0.641	0.668	0.622	0.452	0.362	0.454	0.33	0.334	0.42	0.303	0.307	0.323	0.355	0.378	0.278	0.266	0.268	0.294	0.221	0.232	0	0.301	0.303	0.367	0.344	0.403	0.332	0.333	0.361	0.316	0.323	0.423	0.282	0.382	0.36
SX83	0.636	0.469	0.49	0.575	0.585	0.633	0.536	0.596	0.615	0.566	0.517	0.392	0.418	0.382	0.38	0.392	0.328	0.339	0.358	0.392	0.398	0.313	0.257	0.274	0.27	0.261	0.264	0.301	0	0.299	0.349	0.353	0.359	0.378	0.291	0.278	0.348	0.328	0.385	0.334	0.352	0.361
SX69	0.535	0.447	0.539	0.584	0.518	0.651	0.617	0.669	0.653	0.628	0.542	0.326	0.433	0.38	0.368	0.45	0.373	0.388	0.383	0.388	0.438	0.31	0.33	0.254	0.26	0.297	0.265	0.303	0.299	0	0.325	0.424	0.394	0.387	0.359	0.37	0.404	0.42	0.443	0.4	0.382	0.372
SX83 Ctrl	0.563	0.519	0.559	0.557	0.564	0.636	0.604	0.664	0.666	0.604	0.565	0.447	0.451	0.402	0.398	0.421	0.395	0.398	0.434	0.361	0.38	0.358	0.342	0.308	0.345	0.322	0.356	0.367	0.349	0.325	0	0.407	0.376	0.382	0.342	0.322	0.389	0.378	0.441	0.46	0.434	0.445
SX89	0.665	0.484	0.593	0.643	0.666	0.619	0.565	0.622	0.661	0.653	0.513	0.492	0.516	0.429	0.447	0.462	0.395	0.407	0.417	0.437	0.431	0.391	0.378	0.361	0.39	0.349	0.361	0.344	0.353	0.424	0.407	0	0.322	0.433	0.372	0.442	0.397	0.406	0.515	0.415	0.444	0.419
SX67	0.63	0.391	0.558	0.564	0.606	0.51	0.458	0.511	0.602	0.602	0.61	0.508	0.511	0.385	0.37	0.407	0.38	0.42	0.413	0.388	0.393	0.321	0.37	0.336	0.34	0.35	0.278	0.403	0.359	0.394	0.376	0.322	0	0.403	0.392	0.385	0.395	0.446	0.464	0.464	0.402	0.412
SX85 Ctrl	0.644	0.53	0.457	0.519	0.549	0.618	0.545	0.59	0.622	0.618	0.621	0.534	0.456	0.338	0.345	0.376	0.385	0.392	0.398	0.326	0.393	0.314	0.336	0.287	0.302	0.315	0.319	0.332	0.378	0.387	0.382	0.433	0.403	0	0.355	0.365	0.32	0.323	0.43	0.392	0.381	0.429
SX27 Ctrl	0.634	0.485	0.53	0.508	0.528	0.655	0.609	0.653	0.581	0.58	0.541	0.429	0.429	0.371	0.382	0.391	0.339	0.339	0.317	0.359	0.384	0.309	0.272	0.299	0.312	0.288	0.301	0.333	0.291	0.359	0.342	0.372	0.392	0.355	0	0.212	0.278	0.264	0.285	0.352	0.328	0.267
SX29 Ctrl	0.635	0.469	0.494	0.487	0.504	0.641	0.552	0.613	0.586	0.544	0.611	0.464	0.459	0.39	0.391	0.378	0.395	0.381	0.361	0.388	0.404	0.351	0.308	0.352	0.313	0.321	0.347	0.361	0.278	0.37	0.322	0.442	0.385	0.365	0.212	0	0.263	0.222	0.254	0.402	0.325	0.35
SX25	0.655	0.482	0.492	0.533	0.564	0.643	0.568	0.633	0.648	0.608	0.604	0.5	0.501	0.295	0.338	0.301	0.285	0.29	0.233	0.285	0.278	0.311	0.231	0.374	0.38	0.357	0.366	0.316	0.348	0.404	0.389	0.397	0.395	0.32	0.278	0.263	0	0.235	0.29	0.353	0.357	0.345
SX27	0.652	0.487	0.433	0.542	0.546	0.651	0.513	0.588	0.616	0.537	0.631	0.494	0.48	0.411	0.416	0.387	0.416	0.418	0.381	0.417	0.427	0.376	0.326	0.386	0.383	0.355	0.395	0.323	0.328	0.42	0.378	0.406	0.446	0.323	0.264	0.222	0.235	0	0.301	0.393	0.356	0.398
SX29	0.654	0.451	0.456	0.478	0.508	0.649	0.538	0.597	0.618	0.569	0.597	0.476	0.473	0.464	0.466	0.48	0.475	0.463	0.421	0.475	0.475	0.443	0.395	0.454	0.435	0.434	0.423	0.423	0.385	0.443	0.441	0.515	0.464	0.43	0.285	0.254	0.29	0.301	0	0.402	0.336	0.314
SX71	0.652	0.534	0.408	0.428	0.571	0.681	0.589	0.626	0.705	0.606	0.481	0.434	0.498	0.444	0.443	0.469	0.372	0.336	0.372	0.434	0.444	0.395	0.32	0.362	0.403	0.35	0.324	0.282	0.334	0.4	0.46	0.415	0.464	0.392	0.352	0.402	0.353	0.393	0.402	0	0.224	0.317
SX30	0.638	0.437	0.327	0.292	0.443	0.616	0.488	0.529	0.577	0.548	0.575	0.491	0.447	0.439	0.449	0.431	0.426	0.434	0.387	0.433	0.448	0.377	0.365	0.374	0.376	0.361	0.358	0.382	0.352	0.382	0.434	0.444	0.402	0.381	0.328	0.325	0.357	0.356	0.336	0.224	0	0.242
SX31 Ctrl	0.644	0.449	0.47	0.412	0.391	0.632	0.554	0.576	0.484	0.584	0.573	0.47	0.491	0.435	0.457	0.477	0.426	0.43	0.359	0.446	0.463	0.38	0.37	0.392	0.389	0.386	0.361	0.36	0.361	0.372	0.445	0.419	0.412	0.429	0.267	0.35	0.345	0.398	0.314	0.317	0.242	0
